# Supplementary material for: Exploring the Role of Communication Asset Mapping (CAM) as a Strategy to Promote Hereditary Cancer Risk Assessment Information Within African American Communities
Source: Int J Environ Res Public Health. 2025 Jan 8;22(1):75. doi: 10.3390/ijerph22010075 (PMC11771212; doi:10.3390/ijerph22010075)
Supplement: Supplementary file 1 [file ijerph-22-00075-s001.zip]

Archive with 1 entries (1 files):
- ijerph-3218423-supplementary.pdf
